# Supplementary material for: Gene Expression Profiling Reveals Epithelial Mesenchymal Transition (EMT) Genes Can Selectively Differentiate Eribulin Sensitive Breast Cancer Cells
Source: PLoS One. 2014 Aug 29;9(8):e106131. doi: 10.1371/journal.pone.0106131 (PMC4149521; doi:10.1371/journal.pone.0106131)
Supplement: Table S1 — (XLSX) [file pone.0106131.s001.xlsx]

## Sheet: breast_IC50
Cell Lines	Eribulin IC50 (nM)	Paclitaxel IC50 (nm)
AU-565	0.18	2
BT-20	0.68	9.03
BT-474	0.35	10.19
BT-549	1	5
CAL-51	0.86	6
DU-4475	0.9	1.3
HCC-1143	2	10
HCC-1419	42.6	6.85
HCC-1428	NA	3.53
HCC1500	8.86	3.39
HCC-1806	0.21	3
HCC-1937	0.4	8.4
HCC-1954	0.1	10
HCC-2218	18	NA
HCC-38	0.1	2.79
HCC-70	0.15	5
Hs 578T	0.59	6
MCF-7	2	4
MDA-MB-231	1.77	6.44
MDA-MB-436	3	20
MDA-MB-453	0.64	5
MDA-MB-468	0.35	7
SK-BR-3	0.94	14
T-47D	2.16	2.97
UACC-812	4.1	NA
UACC-893	NA	NA
ZRT	0.89	5

## Sheet: ovarian_IC50
Cell lines	Eribulin IC50 (nM)	Paclitaxel IC50 (nM)
A2780	0.65	2
CaOv3	0.31	1
COLO 720E	0.44	1
Colo-704	0.69	5
COV362	1	3
COV434	1	4
COV504	0.5	4
COV644	1	6
EFO-21	1	2
EFO-27	0.41	2
KURAMOCHI	2	6
OV56	2	4
OV90	0.48	2
OVCAR3	0.14	3
OVCAR4	1	3
OVSAHO	4	0.34
OVTOKO	0.73	3
SK-OV-3	0.45	4
TOV-112D	0.86	2
TOV-21G	0.87	3

## Sheet: endometrial_IC50
Cell Lines	Eribulin IC50 (nM)	Paclitaxel IC50 (nM)
AN3 CA	0.001	0.003
ECC-1	0.0137	0.0626
HEC-1	0.021	0.029
HEC-108	0.002	0.006
HEC-151	0.0029	0.064
HEC-1-A	0.0007	0.004
HEC-1-B	0.006	0.011
HEC-251	0.0083	0.0705
HEC-265	0.0062	0.0684
HEC-50B	0.0206	0.1073
HEC-59	0.007	0.006
HEC-6	0.002	0.006
HEC-88nu	0.0079	0.0834
MFE-280	0.018	0.024
MFE-296	0.004	0.008
RL95-2	0.0044	0.0716
SNG-II	0.004	0.009
SNG-M	0.001	0.009

## Sheet: Cell line origin
Breast Cell Lines	Source
AU-565	ATCC
BT-20	ATCC		DSMZ:	Deutsche Sammlung von Mikroorganismen und Zellkulturen GmbH (German Collection of Microorganisms and Cell Cultures,Braunschweig, GERMANY)
BT-474	ATCC		JCRB:	Japanese Collection of Research Bioresources Cell Bank
BT-549	ATCC		ATCC:	American Type Culture Collection (Manassas, VA)
CAL-51	DSMZ		HSRRB:	The Health Science Research Resources Bank of Japan Health Sciences Foundation (Osaka, JAPAN)
DU-4475	ATCC		DS-Pharma	DS Pharma Biomedical Co.,Ltd.(Osaka, JAPAN)
HCC-1143	ATCC		DCTD	Divison of Cancer Treatment and Diagnosis Tumor Repository (Frederick,Maryland)
HCC-1419	ATCC
HCC-1428	ATCC
HCC1500	ATCC
HCC-1806	ATCC
HCC-1937	ATCC
HCC-1954	ATCC
HCC-2218	ATCC
HCC-38	ATCC
HCC-70	ATCC
Hs 578T	ATCC
MCF-7	ATCC
MDA-MB-231	ATCC
MDA-MB-436	ATCC
MDA-MB-453	ATCC
MDA-MB-468	ATCC
SK-BR-3	ATCC
T-47D	ATCC
UACC-812	ATCC
UACC-893	ATCC
ZRT	Dr. Vimla Band at Dana-Farber Cancer Institute, Boston, Massachusetts
Ovarian cell lines	Source
A2780	ATCC
CaOv3	ATCC
COLO 720E	DSMZ
Colo-704	DSMZ
COV362	DS-pharma
COV434	DS-pharma
COV504	DS-pharma
COV644	DS-pharma
EFO-21	DSMZ
EFO-27	DSMZ
KURAMOCHI	HSRRB
OV56	ATCC
OV90	ATCC
OVCAR3	ATCC
OVCAR4	DCTD
OVSAHO	JCRB Cell Bank
OVTOKO	HSRRB
SK-OV-3	ATCC
TOV-112D	ATCC
TOV-21G	ATCC
Endometrial cell lines	Source
AN3 CA	ATCC
ECC-1	ATCC
HEC-1	JCRB Cell Bank
HEC-108	JCRB Cell Bank
HEC-151	JCRB Cell Bank
HEC-1-A	JCRB Cell Bank
HEC-1-B	JCRB Cell Bank
HEC-251	JCRB Cell Bank
HEC-265	JCRB Cell Bank
HEC-50B	JCRB Cell Bank
HEC-59	JCRB Cell Bank
HEC-6	JCRB Cell Bank
HEC-88nu	JCRB Cell Bank
MFE-280	DSMZ
MFE-296	DSMZ
RL95-2	ATCC
SNG-II	JCRB Cell Bank
SNG-M	JCRB Cell Bank
