# Supplementary material for: Gene Expression Profiling Reveals Epithelial Mesenchymal Transition (EMT) Genes Can Selectively Differentiate Eribulin Sensitive Breast Cancer Cells
Source: PLoS One. 2014 Aug 29;9(8):e106131. doi: 10.1371/journal.pone.0106131 (PMC4149521; doi:10.1371/journal.pone.0106131)
Supplement: Table S2 — (XLSX) [file pone.0106131.s002.xlsx]

## Sheet: Eribulin
Delta CT values normalized to mean of GAPDH, GUSB, HPRT1 and PPIA
	BT20	CAL51	MDAMB436	BT549	HS578T	ZRT	T47D	MCF7	HCC1954	HCC1806	HCC70	SKBR3	HCC2218	BT474	DU4475	HCC1937	HCC1143	MDAMB231	HCC38	AU565	UACC893	MDAMB468	HCC1428	MDAMB453	HCC1419	HCC1500	UACC812
ACTB	-6.16667	-6.75	-5.66667	-6	-5.5	-5.75	-5.41667	-4.41667	-5.5	-5.25	-5.75	-4.66667	-5.08333	-5	-4.08333	-5	-4.58333	-5.75	-4.66667	-4.5	-5.58333	-5.91667	-4.91667	-5.125	-6.5	-5.08333	-5.08333
ATF2	0.833333	1.25	0.666667	1.33333	0.5	0.75	1.91667	2.58333	2.16667	1.08333	1.75	3.66667	3.25	0.666667	1.25	1.66667	2.08333	0.583333	1.33333	3.5	1.75	1.75	1.08333	1.375	0.5	1.91667	1.91667
CALD1	-0.166667	-3.08333	1	-2	-0.833333	9.75	2.25	4.25	0.5	1.75	0.0833333	0.333333	0.583333	9.33333	2.58333	0.666667	1.08333	-1.08333	-2.66667	2.5	5.41667	0.0833333	4.75	NA	0.5	7.91667	4.25
CDH1	-1.5	1.58333	11	8.66667	NA	-1.75	-1.75	-0.416667	-2.5	-0.25	-2.41667	NA	NA	-2	1.25	-1.66667	-1.91667	9.25	-1.66667	NA	-2.91667	0.416667	-2.58333	2.875	-1.83333	-3.08333	-2.08333
CLDN1	0.833333	0.25	4	0	3.5	4.25	-3.75	5.25	-2.5	0.0833333	-2.91667	1	-0.0833333	7.33333	1.58333	-1.33333	-1.91667	2.25	-2.66667	2.5	-2.25	1.41667	2.41667	6.875	4.5	9.58333	-0.0833333
CREB1	2.16667	1.25	3	2	1.83333	1.25	1.58333	1.91667	2.16667	1.75	1.25	2.33333	1.91667	1.33333	2.25	1.66667	1.75	1.91667	1.33333	2.5	1.75	1.08333	2.08333	0.875	1.16667	1.91667	2.58333
EDN1	3.5	-0.416667	5.66667	4.33333	1.5	1.25	0.583333	5.91667	0.5	2.75	0.75	0	1.91667	4	8.58333	3.66667	-0.916667	0.916667	0	0.5	0.0833333	-0.25	2.75	1.875	0.5	-1.08333	5.58333
EGFR	-1.16667	2.25	2	1	1.5	7.25	4.58333	2.58333	1.5	0.416667	0.583333	1.33333	2.91667	4.33333	8.91667	1.33333	1.08333	0.583333	2.66667	1.5	0.75	-2.91667	4.08333	10.875	1.5	NA	3.91667
FGFR1	5.16667	0.583333	0	0	0.5	3.25	2.58333	3.58333	4.83333	3.75	3.08333	6.33333	3.25	1.66667	12.5	2	2.08333	0.25	1.33333	7.83333	1.08333	2.08333	3.41667	4.875	0.166667	-0.416667	1.58333
FN1	-0.166667	-2.75	-0.333333	-2	-1.5	-1.75	1.58333	11.625	1.5	-0.25	1.25	-2	7.25	6	4.58333	1.66667	-2.91667	-1.08333	-3	2.16667	2.75	1.75	0.0833333	6.875	-0.833333	1.91667	3.91667
FZD1	6.83333	3.58333	5.33333	8.66667	5.5	6.25	5.25	5.25	5.83333	6.75	5.25	5	4.91667	4	6.58333	6	6.75	4.58333	4	4.5	3.41667	5.08333	3.75	3.875	3.5	2.91667	4.91667
FZD2	3.83333	1.91667	4.66667	2	2.5	5.25	3.58333	5.58333	3.5	3.75	9.08333	7	6.58333	5.66667	12.5833	2.66667	4.08333	2.25	2.66667	6.5	5.08333	4.75	6.75	4.875	4.16667	6.91667	4.25
FZD5	3.83333	0.25	4	6	3.83333	2.75	3.91667	2.58333	3.5	3.08333	3.41667	5.66667	3.91667	4	3.25	3.66667	4.08333	3.91667	5	6.5	1.75	3.08333	3.08333	4.875	4.16667	2.91667	4.58333
FZD6	0.166667	0.25	1	0.666667	0.166667	0.25	13.25	0.916667	-0.5	-0.583333	0.0833333	1.66667	4.91667	3	1.58333	0.333333	0.0833333	0.25	-0.666667	8.5	NA	0.0833333	0.0833333	0.375	-1.5	6.58333	1.58333
FZD7	2.16667	2.58333	5	1.66667	2.16667	2.25	4.25	3.91667	5.5	4.75	3.58333	7	6.58333	6	10.9167	4.33333	3.08333	2.25	1.33333	7.16667	7.41667	3.08333	2.41667	4.875	2.83333	1.91667	5.25
GAPDH	-5.5	-6.08333	-6	-5	-5.16667	-5.75	-4.08333	-5.41667	-6.16667	-6.25	-5.08333	-5.66667	-6.08333	-5	-4.75	-5.33333	-4.91667	-5.41667	-4.66667	-5.5	-5.25	-4.91667	-6.25	-5.125	-5.5	-4.41667	-5.75
GUSB	2.83333	2.58333	3	3	2.5	3.25	1.58333	2.25	2.5	2.75	1.91667	1.33333	1.91667	2.33333	1.58333	2.66667	2.08333	2.25	1.33333	1.16667	1.75	2.41667	2.41667	1.875	1.5	0.916667	1.58333
HPRT1	-1.16667	0.25	-1	-1	-0.166667	-0.75	0.583333	-0.416667	-0.5	-0.25	-0.75	1.66667	0.916667	1	0.583333	-1.33333	-0.25	0.25	-1	1.5	0.75	-0.25	0.416667	-0.625	0.5	-0.0833333	0.916667
IL1R1	2.83333	1.58333	4	2	4.16667	3.75	3.58333	6.91667	3.5	7.08333	2.41667	4.66667	4.91667	3.33333	9.58333	5.66667	4.75	4.58333	4	3.5	4.75	4.08333	6.41667	-1.125	4.5	0.916667	3.58333
JAG1	2.83333	-1.75	4	5.66667	2.5	3.25	4.91667	1.58333	-0.5	-0.25	0.0833333	2.33333	-0.0833333	5.33333	1.25	1.33333	-0.916667	0.916667	0.333333	5.16667	8.08333	1.08333	4.41667	0.875	1.5	0.916667	6.25
JUN	5.16667	5.58333	3	3	3.83333	4.25	4.58333	5.58333	4.5	4.08333	4.41667	5.33333	3.91667	5	5.91667	5	4.75	3.58333	4	5.5	4.08333	4.08333	6.08333	6.375	2.5	1.91667	3.91667
MET	-1.16667	-0.416667	0	-1	-0.833333	2.25	5.58333	-0.0833333	-1.5	-1.25	-1.75	2.33333	7.58333	1.33333	7.91667	-0.333333	-0.25	-1.41667	-2	0.5	0.0833333	0.416667	2.08333	11.875	-0.5	1.91667	5.58333
NOTCH1	3.16667	2.25	2	4	1.83333	2.25	2.58333	3.91667	2.16667	2.75	0.916667	3	-0.0833333	3	-0.416667	2.33333	2.08333	1.58333	1	3.16667	1.75	2.08333	3.08333	1.875	1.83333	1.91667	3.91667
OCLN	1.16667	2.58333	4.33333	3	3.5	1.25	0.916667	-0.0833333	0.5	3.08333	-0.0833333	0.666667	-1.08333	1	2.25	0.666667	-1.25	3.25	0.333333	0.5	0.0833333	0.0833333	1.75	0.875	0.5	-1.08333	0.25
PDGFA	3.5	4.58333	2	9.33333	2.83333	3.25	3.58333	5.58333	3.5	0.0833333	4.91667	7.33333	3.25	2	-0.416667	2.33333	4.08333	3.58333	4	5.5	6.41667	3.75	2.41667	2.875	3.5	2.91667	2.58333
PPIA	3.83333	3.25	4	3	2.83333	3.25	1.91667	3.58333	4.16667	3.75	3.91667	2.66667	3.25	1.66667	2.58333	4	3.08333	2.91667	4.33333	2.83333	2.75	2.75	3.41667	3.875	3.5	3.58333	3.25
RELA	3.83333	4.25	3.66667	4	3.16667	3.25	3.25	4.58333	2.5	3.75	4.25	4.66667	4.25	3.66667	5.25	4.33333	3.75	3.25	3.33333	4.83333	4.41667	3.41667	4.08333	3.875	2.5	3.58333	4.58333
RNF111	2.83333	1.91667	3	3.33333	3.16667	3.25	2.58333	2.91667	3.16667	3.08333	3.08333	3.66667	2.91667	3.33333	3.58333	3.33333	2.41667	3.25	2.33333	3.83333	2.75	2.08333	3.08333	2.875	2.5	3.58333	3.91667
SMAD2	1.83333	0.583333	2.66667	2	2.83333	1.75	1.58333	0.583333	1.5	2.08333	1.08333	1.66667	0.916667	0.333333	1.91667	3.66667	1.08333	1.91667	-0.666667	1.83333	0.75	1.41667	2.08333	1.375	0.5	0.916667	0.916667
SP1	1.83333	0.916667	2.66667	2	1.83333	1.25	0.583333	1.58333	1.83333	1.41667	2.08333	2	1.25	1.33333	2.25	1.66667	2.08333	2.25	1.33333	2.16667	1.41667	2.08333	1.08333	1.375	0.166667	0.916667	2.58333
TCF3	0.833333	0.583333	2	0.666667	0.5	0.75	1.25	-0.0833333	0.5	-0.25	0.583333	2	-0.0833333	0	1.58333	0.666667	1.08333	0.583333	-0.666667	2.5	-0.25	0.0833333	0.416667	-0.125	-0.5	-0.0833333	2.58333
TGFB2	8.5	3.58333	1.66667	4	-0.166667	3.25	3.58333	5.58333	-1.5	3.75	-1.25	1	6.91667	6.33333	7.58333	6	-0.583333	-0.75	-2.66667	1.83333	-1.25	-1.25	4.41667	4.375	0.5	-2.08333	2.25
TGFBR1	1.83333	1.58333	3	1	1.83333	2.25	0.583333	2.58333	0.5	2.75	3.08333	0	0.916667	1.66667	2.25	1.66667	3.08333	1.25	-0.666667	1.5	1.75	1.08333	2.75	3.875	0.5	1.91667	0.25
TGFBR2	1.83333	2.58333	3	1	0.833333	3.75	8.58333	3.25	1.83333	1.75	1.75	3.33333	4.25	5	10.9167	3.33333	1.75	0.583333	2.33333	3.5	1.75	3.08333	7.41667	6.875	1.5	4.58333	6.91667
TGIF1	0.833333	1.25	2.66667	3	2.5	1.25	2.58333	1.58333	1.5	2.75	1.91667	2.33333	1.91667	2	1.58333	1.66667	1.08333	2.58333	3.33333	2.5	0.75	0.416667	3.08333	3.875	1.5	2.25	2.58333
TJP1	-0.166667	-0.75	0.333333	2	0.833333	1.25	0.583333	-1.08333	-0.166667	0.0833333	-0.916667	0.666667	-0.0833333	-0.333333	1.25	-0.333333	0.0833333	0.583333	-0.666667	0.5	0.0833333	0.0833333	1.08333	0.375	0.5	0.916667	0.916667
TNFRSF1A	0.833333	1.25	-0.333333	0	0.833333	-0.25	1.58333	1.58333	0.5	0.416667	0.75	1.66667	0.916667	1	1.58333	0	1.08333	0.583333	2.33333	1.83333	-0.25	1.08333	1.08333	0.875	-0.5	0.25	0.916667
TPM1	12.25	-3.75	0	-1.33333	3.83333	-0.25	-1.41667	0.583333	-2.16667	1.41667	-1.75	-1.33333	-0.0833333	-1	NA	-0.333333	-1.25	14	-3.33333	3.5	-3.25	-1.91667	0.0833333	-0.125	-1.5	-1.08333	-0.0833333
TUBA1B	0.833333	-1.08333	0	0	-0.833333	-1.25	-1.41667	-1.41667	-0.166667	-0.25	0.25	1	0.916667	-1	-0.416667	-0.333333	1.75	-0.416667	0.333333	1.16667	-0.916667	0.0833333	-0.583333	-1.125	-1.5	-0.0833333	1.58333
TUBA1C	-1.83333	-1.75	-2.33333	-2	-3.16667	-3.75	-3.41667	-3.41667	-2.5	-2.58333	-2.75	-1.66667	-2.75	-2	-1.41667	-2.33333	-0.25	-2.75	-2	-1.16667	-4.25	-2.25	-2.25	-2.625	-4.5	-2.08333	-2.08333
TUBA4A	1.5	4.25	2.66667	6	1.16667	4.25	2.25	0.583333	1.5	-0.25	0.25	3.66667	1.91667	6	1.25	2.33333	2.41667	2.91667	1	3.5	-0.25	4.41667	3.41667	1.875	0.833333	2.58333	3.91667
TUBB	-1.16667	-2.41667	-1	-2	-3.16667	-1.75	-2.41667	-2.41667	-2.5	-2.25	-1.91667	-1.33333	-2.08333	-2	-2.08333	-1.33333	-0.916667	-2.75	-2	-0.5	-1.91667	-2.91667	-1.25	-1.625	-3.5	-2.08333	-1.41667
TUBB2A	7.83333	4.58333	5	4	2.83333	5.25	4.58333	4.58333	4.5	2.75	4.08333	7.66667	5.91667	4	3.91667	5.66667	6.41667	4.25	3.33333	8.83333	3.41667	3.75	6.41667	8.375	2.5	4.91667	4.91667
TUBB3	4.83333	4.91667	1.33333	1	3.16667	1.25	4.58333	3.58333	2.5	1.08333	0.583333	5.66667	4.91667	1	0.25	3.33333	3.75	4.25	1	8.5	-1.25	1.75	4.41667	9.875	4.5	0.916667	2.58333
TUBB4B	1.83333	1.25	1	1	0.5	0.75	-0.416667	-0.0833333	0.5	0.75	0.75	2.66667	0.583333	1.33333	0.583333	0.666667	3.75	0.25	1.66667	2.83333	0.75	1.08333	0.416667	-0.125	-0.833333	1.91667	1.91667
TUBB6	4.83333	1.91667	2.66667	2	1.83333	2.75	3.25	2.25	3.5	2.75	2.58333	6	10.9167	5	14.5	2.66667	4.08333	1.58333	1.33333	6.5	5.41667	2.41667	4.41667	NA	1.5	6.91667	3.58333
VIM	9.83333	-1.75	-3.66667	-5	-3.5	10.75	10.5	9.5	0.5	3.75	-1.25	10.6667	7.91667	1	NA	3.66667	-3.25	-3.41667	-2	11.5	8.75	1.08333	5.75	NA	-3.16667	NA	1.91667
WNT6	12.75	8.91667	12.6667	14.3333	NA	9.75	13.9167	NA	9.5	10.75	8.58333	NA	8.91667	10.6667	9.25	12	8.08333	NA	8.33333	7.5	3.75	2.41667	9.08333	13.375	12.5	11.25	9.25

## Sheet: Paclitaxel
Delta CT values normalized to mean of GAPDH, GUSB, HPRT1 and PPIA
	BT20	CAL51	MDAMB436	BT549	HS578T	ZRT	T47D	MCF7	HCC1954	HCC1806	HCC70	SKBR3	HCC2218	BT474	DU4475	HCC1937	HCC1143	MDAMB231	HCC38	AU565	UACC893	MDAMB468	HCC1428	MDAMB453	HCC1419	HCC1500	UACC812
ACTB	-5.83333	-6.66667	-6.08333	-5.66667	-5.25	-5.66667	-5.58333	-4	-5.25	-5.25	-5.16667	-4.83333	-5	-5.33333	-4.16667	-5.25	-4.66667	-5.5	-5	-4.83333	-4.58333	-5.41667	-4.58333	-5.25	-6.41667	-3.5	-4.66667
ATF2	0.833333	1	0.583333	1.33333	0.75	1	1.41667	2	2.08333	1.08333	1.5	4.16667	3	0.666667	0.5	1.41667	2	0.5	0.666667	3.16667	1.75	2.25	1.41667	0.75	0.583333	2.5	2.33333
CALD1	-0.5	-3	0.916667	-0.66667	-0.58333	11.3333	2.41667	4.66667	0.75	1.75	0.833333	0.5	0.666667	8.66667	2.16667	0.416667	1	0.166667	-2.66667	2.16667	7.75	-0.41667	5.41667	12.25	1.58333	11.5	5.33333
CDH1	-1.16667	2	11.25	8.66667	NA	-2	-1.91667	-0.66667	-2.25	-0.25	-1.83333	NA	NA	-2.33333	1.16667	-1.91667	-1.33333	9.16667	-1.66667	11.75	-1.91667	0.916667	-2.58333	2.25	-1.41667	-2.16667	-1.66667
CLDN1	1.16667	0.333333	4.91667	0.333333	3.41667	4.33333	-3.58333	5.33333	-2.25	-0.25	-2	0.833333	1	7.33333	1.16667	-1.58333	-1.33333	2.5	-2.66667	2.16667	-0.25	1.91667	3.41667	6.75	4.58333	10.25	1.33333
CREB1	2.16667	1.33333	2.91667	2.33333	1.75	1	1.75	2	1.75	1.75	1.16667	2.5	2	1.33333	1.5	1.41667	2	1.5	1	2.5	2.08333	1.91667	2.08333	0.75	1.58333	2.16667	3
EDN1	4.16667	-0.66667	5.91667	5	1.75	1.33333	0.416667	5.33333	0.416667	2.75	1.5	-0.16667	3	3.66667	8.5	3.41667	0.333333	1.5	0.666667	0.5	0.75	0.583333	3.41667	1.25	1.91667	1.83333	6
EGFR	-0.83333	2.33333	1.91667	1	1.75	7	4.41667	2.66667	1.75	-0.25	0.666667	1.5	2	4.33333	9.5	1.41667	1	1.16667	2.66667	1.83333	2.08333	-1.75	4.41667	10.75	2.25	NA	5
FGFR1	5.16667	0.333333	0.25	0	0.75	2.66667	2.41667	3.33333	5.08333	3.75	3.16667	6.5	4	1.33333	14.5	2.41667	2	0.166667	1	7.83333	1.75	2.58333	3.41667	4.25	0.583333	-0.5	1.66667
FN1	0.166667	-2.66667	-0.08333	-1	-1.25	-1.66667	1.75	12	1.08333	-0.91667	1.33333	-2.16667	7.33333	5.66667	3.83333	1.41667	-2.66667	-0.5	-3	1.83333	2.41667	2.25	0.416667	7.25	-0.41667	1.5	4.33333
FZD1	6.83333	4.33333	5.58333	8.33333	5.75	6.33333	4.41667	5.33333	5.75	7.41667	4.66667	5.16667	4.33333	3.33333	6.5	6.41667	6	3.5	4	4.83333	2.75	5.58333	3.75	3.25	3.25	3.16667	4.33333
FZD2	3.5	2.33333	3.91667	2	2.75	5.33333	3.41667	6	4.41667	4.08333	8.83333	6.83333	7	5.33333	11.5	3.08333	4.33333	2.5	2.33333	7.5	4.75	4.91667	6.41667	4.25	3.58333	7.16667	4.33333
FZD5	3.16667	0	3.91667	6	3.75	2.33333	3.41667	3	3.41667	2.75	3.16667	5.83333	4	4	2.5	3.75	4	3.5	4.33333	6.5	2.41667	2.91667	3.41667	4.25	4.58333	3.5	5.33333
FZD6	0.166667	0.333333	0.916667	1	0.75	0.333333	10.875	1.33333	-0.58333	-0.91667	0	1.83333	5.33333	2.66667	1.16667	0.416667	0	0.166667	-0.66667	7.83333	8.75	-0.41667	0.416667	0.25	-1.41667	7.16667	1.33333
FZD7	2.16667	3.33333	4.91667	2	2.75	2.33333	4.08333	4	5.75	4.75	3.66667	7.5	7	6	9.5	4.41667	2	2.16667	1	7.16667	7.75	3.58333	2.75	4.25	2.58333	1.5	5.33333
GAPDH	-5.83333	-6	-6.08333	-5	-5.25	-6.33333	-4.25	-5.33333	-6.25	-6.25	-5.16667	-5.83333	-6.33333	-5.33333	-4.5	-5.58333	-5	-5.5	-4.33333	-5.5	-5.25	-4.75	-6.25	-5.75	-5.75	-4.5	-6
GUSB	3.16667	3	2.58333	3	2.75	3.33333	1.41667	2.33333	2.41667	2.75	1.66667	1.16667	2	2.33333	1.5	2.41667	2	2.5	1.33333	0.833333	1.75	1.58333	2.41667	2.25	1.58333	0.5	1.33333
HPRT1	-1.5	0	-0.41667	-1	-0.25	-0.66667	0.416667	-0.66667	-0.58333	-0.25	-0.5	1.83333	1	1.66667	0.5	-1.25	0	0.166667	-1	1.5	0.75	0.25	0.416667	-0.75	0.583333	0.5	1.33333
IL1R1	2.83333	1.66667	3.91667	1	3.75	4	3.08333	6.66667	3.75	7.41667	2.16667	4.5	4.66667	3.33333	9.83333	5.41667	4.66667	4.5	3	3.5	5.41667	4.58333	6.41667	-0.75	4.58333	0.5	1.33333
JAG1	3.16667	-2	3.91667	4.33333	2.75	3.33333	4.41667	1.66667	-0.25	-0.91667	0.166667	2.5	0	4.66667	1.16667	1.41667	-1.33333	0.5	0.333333	5.16667	10.75	1.58333	4.41667	0.75	1.91667	3.5	6.33333
JUN	5.16667	5.33333	3.91667	3	3.75	5	4.41667	5.66667	4.41667	3.75	4.66667	5.5	4	5	6.5	4.75	5	4.16667	4.66667	5.83333	5.75	4.58333	6.41667	5.75	3.25	4.5	5.33333
MET	-1.16667	-0.33333	-0.08333	-1	-0.25	2.33333	5.08333	0	-1.58333	-1.25	-1	2.5	8.66667	1	7.5	-0.58333	0.333333	-0.83333	-2	0.833333	1.08333	0.25	2.41667	12.25	0.25	2.16667	8.66667
NOTCH1	3.16667	2.33333	2.58333	5	2.08333	2.66667	2.41667	3.33333	2.08333	2.75	0.833333	3.16667	0.666667	2.66667	-0.5	2.08333	2	1.5	1	3.16667	2.75	1.58333	3.41667	1.75	2.25	2.5	4.33333
OCLN	1.16667	2.33333	4.25	3	3.75	1.33333	0.416667	0	0.083333	2.75	-0.16667	0.833333	-0.66667	1	2.5	0.416667	-1	3.5	0	0.833333	1.75	0.583333	1.75	1.25	0.583333	0.166667	0.666667
PDGFA	3.5	4.33333	1.91667	9.66667	3.41667	3.66667	3.41667	5	3.41667	0.083333	5	7.16667	3.33333	1.66667	-0.16667	2.41667	4	4.16667	4.33333	5.16667	8.08333	4.25	3.08333	3.25	4.25	3.83333	3.33333
PPIA	4.16667	3	3.91667	3	2.75	3.66667	2.41667	3.66667	4.41667	3.75	4	2.83333	3.33333	1.33333	2.5	4.41667	3	2.83333	4	3.16667	2.75	2.91667	3.41667	4.25	3.58333	3.5	3.33333
RELA	4.16667	5	3.91667	4	3.08333	3.33333	2.75	3.33333	4.08333	3.41667	4.33333	4.5	4	3.33333	5.16667	4.08333	4.33333	3.83333	4	4.5	3.75	0.916667	4.41667	3.75	3.25	3.83333	4.66667
RNF111	2.83333	2.33333	2.91667	3.66667	3.41667	3.33333	2.41667	3.66667	2.75	3.41667	2.83333	3.83333	2.66667	2.66667	3.5	3.41667	2	3.5	2.33333	4.16667	2.75	3.91667	3.41667	2.25	2.58333	3.83333	3.66667
SMAD2	2.16667	1	2.58333	2	2.75	2.33333	1.41667	1.66667	1.75	1.75	1	1.83333	1	0.666667	1.5	3.41667	1	2.16667	-0.66667	2.16667	1.75	1.58333	2.41667	1.25	1.25	1.5	1.33333
SP1	1.16667	1.33333	2.58333	2	1.75	1.33333	0.75	2.33333	2.41667	1.75	1.83333	1.16667	1	1.33333	1.83333	1.41667	2	2.16667	1	2.16667	1.41667	2.91667	1.41667	1.25	0.583333	1.16667	2.33333
TCF3	0.166667	0.333333	1.91667	1	0.75	0.666667	1.41667	0	0.75	-0.25	1	2.16667	0	-0.66667	1.5	0.416667	1	0.5	-1	2.16667	0.75	0.583333	0.416667	-0.75	-0.41667	0.5	2.33333
TGFB2	8.16667	3.33333	1.91667	5	0.75	3.33333	3.41667	5.33333	-1.25	3.75	-0.33333	1.16667	8.66667	6	7.16667	5.75	0	0.166667	-2	1.83333	0.75	-0.75	5.41667	4.25	1.25	0.5	5.66667
TGFBR1	1.5	1.33333	2.91667	1.66667	1.75	2.33333	0.416667	2.66667	0.416667	2.75	3.66667	-0.16667	1	1.33333	1.5	1.75	3	1.5	0	1.83333	2.08333	1.58333	2.41667	3.25	0.583333	2.5	0.333333
TGFBR2	2.16667	3	2.91667	1	0.75	3.66667	8.41667	3.33333	2.08333	0.75	2.66667	3.16667	5	4.66667	11.5	3.41667	1.66667	0.5	2	3.5	2.08333	3.58333	8.08333	6.25	1.58333	6.5	8
TGIF1	1.16667	1.33333	2.91667	3	2.75	1.66667	2.41667	1	1.41667	2.41667	2	2.16667	2	1.66667	1.5	1.41667	1	2.5	3	2.5	1.75	0.583333	3.41667	3.75	1.91667	3.16667	3.33333
TJP1	0.166667	-0.66667	0.583333	2	0.75	1.33333	0.416667	-0.66667	-0.25	-0.25	-0.16667	0.833333	0.333333	-0.33333	0.5	0.083333	0	0.5	-1	0.5	0.75	-0.08333	1.41667	0.25	0.583333	1.5	1.33333
TNFRSF1A	0.166667	1	-0.41667	0	0.75	-0.33333	1.41667	1.66667	0.416667	0.416667	0.166667	1.16667	1	1	1.5	0.416667	1	0.5	2	2.16667	0.416667	2.58333	1.41667	0.75	-0.41667	0.5	1.33333
TPM1	12.1667	-3.66667	-0.08333	-1	4.75	0.333333	-1.58333	0.666667	-1.91667	1.41667	-0.83333	-0.83333	1	-1.33333	11.5	-0.58333	-0.66667	12.5	-3	2.83333	-1.58333	-1.75	0.416667	-0.75	-0.41667	1.83333	1.33333
TUBA1B	-0.83333	-1.33333	-0.08333	-1	-1.25	-1.66667	-1.58333	-1.33333	-0.25	-1.25	-1	-0.5	0	-1.66667	-1.5	-0.58333	-0.66667	-1.5	-1	-0.16667	-0.91667	-0.08333	-0.58333	-1.75	-1.41667	-1.5	0.333333
TUBA1C	-2.83333	-2.66667	-2.75	-3	-3.58333	-3.66667	-3.91667	-3.33333	-2.58333	-3.25	-2.83333	-3.16667	-3	-3.33333	-2.5	-3.25	-2.33333	-3.5	-3	-2.5	-3.25	-2.08333	-2.58333	-2.75	-3.41667	-2.5	-2.66667
TUBA4A	-0.5	3	1.91667	4	0.75	3.33333	0.75	0	1.08333	-1.25	-0.83333	1.5	1	4.33333	0.166667	1.41667	0	1.5	-0.66667	1.5	-0.25	4.25	2.41667	0.25	0.583333	1.5	4
TUBB	-2.5	-2.66667	-1.08333	-3	-3.25	-1.66667	-2.58333	-1.66667	-2.58333	-3.25	-2.83333	-2.16667	-3	-3	-2.5	-1.58333	-3	-3.5	-4	-1.83333	-2.25	-2.41667	-1.58333	-2.25	-3.41667	-2.83333	-1.66667
TUBB2A	6.16667	4.33333	4.91667	3.66667	2.75	4.33333	3.41667	3.33333	4.41667	2.75	3.16667	6.5	5	3.33333	2.83333	4.41667	4.66667	3.5	2	7.5	4.08333	3.91667	5.41667	7.25	2.25	3.5	5.33333
TUBB3	3.83333	4	0.916667	-0.66667	2.75	0.333333	3.75	2.66667	1.75	0.75	0.166667	4.5	5	0	-0.5	2.41667	2	3.16667	0	7.5	-0.25	2.25	3.41667	9.25	4.58333	0.5	4.33333
TUBB4B	0.166667	-0.33333	-0.08333	0.333333	-0.25	0	-0.91667	-0.33333	0.416667	-0.25	0.333333	0.833333	-0.33333	0.333333	-0.5	0.083333	1	-0.5	0.333333	1.5	0.083333	0.916667	0.416667	-0.75	-0.75	-0.16667	1.33333
TUBB6	3.5	1.66667	2.58333	1.33333	1.08333	1.66667	2.75	2.33333	3.75	1.75	2.5	5.16667	12.3333	4	NA	2.41667	2.66667	1.16667	0.333333	5.83333	7.08333	2.58333	3.41667	NA	2.25	6.5	3.66667
VIM	9.5	-2	-3.41667	-4.66667	-3.25	9.25	11.4167	11.5	0.75	3.75	0.333333	10.8333	8.66667	0.666667	NA	3.41667	-3	-3.83333	-2	11.625	9.75	1.25	7.41667	NA	-2.75	NA	3.33333
WNT6	13.5	9	13.75	14.5	NA	9.33333	12.375	15.5	10.0833	11.0833	8.33333	NA	8.33333	9.66667	8.5	11.0833	8	NA	7.66667	7.5	3.08333	2.91667	10.0833	11.25	NA	12	10.3333

## Sheet: Control
Delta CT values normalized to mean of GAPDH, GUSB, HPRT1 and PPIA
	BT20	CAL51	MDAMB436	BT549	HS578T	ZRT	T47D	MCF7	HCC1954	HCC1806	HCC70	SKBR3	HCC2218	BT474	DU4475	HCC1937	HCC1143	MDAMB231	HCC38	AU565	UACC893	MDAMB468	HCC1428	MDAMB453	HCC1419	HCC1500	UACC812
ACTB	-5.83333	-6.41667	-5.91667	-5.66667	-4.91667	-5.5	-5.41667	-4.58333	-5.41667	-5.91667	-5.16667	-4.5	-4.66667	-5.08333	-4	-5.25	-4.25	-5.41667	-5.08333	-4.75	-5	-5.83333	-4.41667	-5.16667	-5.66667	-3.75	-3.83333
ATF2	1.16667	1.25	1.08333	1.33333	0.75	1	1.58333	2.41667	2.25	1.75	1.83333	3.83333	3	0.583333	1.33333	1.75	1.75	0.583333	1.25	2.91667	1.66667	1.16667	1.91667	1.83333	1	2.25	2.5
CALD1	0.166667	-2.75	1.08333	-1	-0.25	9	2.58333	4.08333	1.58333	1.75	1.16667	0.833333	0.333333	9.25	2.66667	0.75	1.25	-0.08333	-2.75	2.58333	8	-0.16667	5.25	16	1.33333	12.75	5.83333
CDH1	-1.5	2.25	11.75	10	11.75	-2.5	-2.08333	-0.25	-2.08333	-0.25	-1.83333	NA	NA	-2.41667	1	-1.58333	-0.75	8.58333	-1.75	NA	-2.33333	0.833333	-2.41667	2.5	-2	-2.41667	-1.16667
CLDN1	2.16667	1.25	4.41667	0.333333	3.75	4	-3.41667	6.08333	-2.41667	0.083333	-1.16667	1.5	2.33333	8.58333	1.66667	-0.91667	-1.25	2.58333	-2.75	3.58333	0	1.83333	3.91667	9.16667	5.66667	10.5	1.83333
CREB1	2.16667	1.25	3.08333	2.33333	1.75	1	1.91667	1.75	1.58333	1.75	1.66667	2.83333	1.66667	1.58333	2	1.75	1.75	1.58333	1.25	2.58333	2	1.5	1.58333	0.833333	1.33333	1.91667	3.5
EDN1	4.5	0.25	6.08333	5.33333	1.75	1.5	0.583333	6.75	0.583333	3.75	2.33333	0.5	3.66667	3.58333	9	3.41667	0.25	1.58333	0.25	0.916667	1	2.16667	3.25	1.5	2.66667	2.25	6.83333
EGFR	-0.83333	2.25	2.08333	1.33333	1.41667	7	4.58333	3.08333	1.91667	0.083333	0.833333	1.83333	2.66667	4.58333	9.33333	1.41667	1.25	0.916667	2.58333	1.58333	2	-2.5	3.91667	10.8333	2	NA	5.5
FGFR1	5.83333	0.25	0.083333	0.333333	0.416667	2.5	2.58333	3.41667	5.25	4.08333	3.33333	5.83333	4	1.58333	12.3333	2.75	1.75	-0.08333	1.25	7.58333	1.66667	1.83333	3.91667	5.16667	1	-0.75	1.83333
FN1	0.166667	-2.75	-0.58333	-1.66667	-1.58333	-1.5	2.25	NA	1.25	-0.25	1.33333	-2.16667	7.33333	6.58333	4.33333	1.75	-2.25	-0.41667	-3.08333	1.91667	3	1.83333	-0.08333	7.5	0	1.25	4.83333
FZD1	6.16667	3.91667	4.75	8.33333	5.08333	5	4.91667	5.75	5.25	6.41667	4.5	4.83333	4.66667	3.58333	6.66667	5.75	5.25	2.58333	3.91667	3.91667	2.66667	4.16667	2.91667	3.5	4	2.91667	4.83333
FZD2	3.16667	2.25	3.75	2	2.08333	5	3.58333	4.75	3.91667	3.75	8.66667	6.83333	6.66667	4.58333	12.5	2.75	3.75	1.58333	2.25	6.58333	4.66667	4.83333	6.58333	4.83333	3.66667	7.25	4.5
FZD5	3.16667	0.25	4.08333	5.66667	3.75	2.5	4.25	2.75	3.58333	3.08333	3.66667	5.83333	4.66667	3.91667	2.66667	3.75	3.75	3.58333	4.58333	6.58333	2.33333	2.5	3.25	4.83333	5	3.91667	5.5
FZD6	0.166667	0.25	1.08333	0.666667	0.083333	0.5	11.75	1.08333	-0.41667	-0.58333	0.333333	1.83333	5	2.58333	1.66667	0.416667	-0.25	0.583333	-0.75	8.25	NA	0.166667	-0.08333	0.5	-1	7.25	1.83333
FZD7	2.16667	2.91667	4.75	2.33333	2.75	2.5	4.58333	4.41667	5.58333	5.41667	3.83333	7.5	6.66667	5.58333	10.6667	4.75	2.25	1.58333	1.25	7.58333	8.33333	3.16667	2.91667	5.16667	3	1.25	5.83333
GAPDH	-5.83333	-5.75	-6.25	-5.66667	-5.25	-6.5	-4.41667	-5.91667	-6.41667	-6.25	-5	-5.5	-6	-5.41667	-4.66667	-5.58333	-5.25	-5.41667	-4.75	-5.75	-5.33333	-4.83333	-6.41667	-5.5	-6	-4.75	-5.5
GUSB	3.16667	2.91667	3.08333	3.33333	2.75	3.5	1.58333	2.75	2.58333	2.75	1.66667	0.833333	1.66667	2.25	1.66667	3.08333	2.25	2.58333	1.25	1.25	2	2.83333	2.58333	2.16667	2	0.916667	1.83333
HPRT1	-0.83333	-0.08333	-0.58333	-0.66667	-0.25	-0.5	0.916667	-0.58333	-0.41667	-0.25	-0.33333	1.83333	0.666667	1.58333	0.333333	-1.25	-0.25	0.25	-0.75	1.58333	1	-0.16667	0.583333	-0.5	0.333333	0.25	0.833333
IL1R1	2.16667	1.58333	4.08333	1	4.41667	4	3.25	6.75	3.58333	7.41667	1.83333	4.83333	4	2.91667	9.33333	5.75	4.75	4.58333	3.25	3.58333	5.33333	4.16667	6.25	-0.83333	5.33333	-0.08333	0.833333
JAG1	2.83333	-1.75	4.08333	4.33333	2.41667	3	5.25	1.41667	-0.41667	-0.25	0.666667	2.5	0.333333	4.58333	1.33333	1.41667	-0.75	0.583333	0.25	4.58333	9.66667	0.833333	1.91667	1.16667	2	3.58333	6.83333
JUN	6.16667	6.58333	3.08333	3	3.75	4.5	4.91667	6.08333	4.58333	4.75	5.16667	5.5	4.66667	4.58333	6.66667	5.08333	5.25	3.58333	4.25	5.58333	7	5.5	5.58333	5.83333	4.33333	4.91667	6.5
MET	-0.83333	0.25	-0.25	-0.66667	-1.25	2	5.91667	0.083333	-1.41667	-1.25	-0.66667	2.5	9.33333	1.25	7.66667	-0.25	0.25	-0.75	-1.75	0.583333	1.33333	0.833333	1.91667	13.25	0	1.91667	8.83333
NOTCH1	3.16667	3.25	3.08333	5	1.75	2.5	2.58333	4.08333	2.25	2.08333	1.5	3.16667	0.666667	3.25	0	2.41667	2.25	1.91667	0.916667	2.91667	3	1.83333	2.58333	2.16667	2	2.91667	4.83333
OCLN	1.16667	3.25	4.75	3.33333	4.08333	1.5	0.916667	-0.25	0.583333	3.41667	0.333333	0.833333	0	0.583333	2	0.75	-0.75	3.58333	0.25	0.583333	1.66667	0.833333	1.58333	1.16667	1	-0.08333	0.833333
PDGFA	3.16667	4.58333	2.08333	8.66667	3.75	3.5	3.58333	6.41667	3.58333	0.416667	5.66667	7.16667	4.33333	1.58333	-0.33333	2.41667	4.25	3.91667	4.25	5.58333	8	4.16667	2.91667	2.83333	4.66667	3.58333	2.83333
PPIA	3.5	2.91667	3.75	3	2.75	3.5	1.91667	3.75	4.25	3.75	3.66667	2.83333	3.66667	1.58333	2.66667	3.75	3.25	2.58333	4.25	2.91667	2.33333	2.16667	3.25	3.83333	3.66667	3.58333	2.83333
RELA	4.5	3.58333	3.75	3.33333	3.75	4	3.91667	4.75	4.25	3.41667	4.66667	4.83333	4.33333	3.58333	6	4.41667	4.75	3.58333	3.25	4.58333	4	3.83333	3.58333	4.5	3.33333	4.58333	4.83333
RNF111	2.5	2.58333	3.08333	3.33333	3.75	4	2.91667	3.41667	3.25	3.75	3	3.5	3.66667	2.58333	3.66667	3.41667	3.25	3.58333	2.58333	3.58333	2.66667	3.5	3.25	2.83333	2.66667	4.25	3.83333
SMAD2	2.16667	0.916667	2.41667	1.33333	2.75	2	1.58333	1.41667	2.25	2.08333	1	1.83333	1.66667	0.583333	2	3.75	1.25	1.58333	-0.75	1.58333	2	1.16667	2.25	1.16667	1.66667	1.25	1.83333
SP1	1.16667	0.916667	2.08333	2	1.41667	2	0.916667	1.75	1.58333	1.08333	2	1.83333	1.33333	0.916667	1.66667	1.75	1.75	1.58333	0.916667	1.58333	1.33333	2.16667	1.58333	1.16667	1	0.916667	2.16667
TCF3	0.166667	-0.08333	2.08333	0.333333	0.75	0.5	1.58333	-0.25	0.583333	-0.25	0.833333	2.16667	0	-0.41667	1.33333	0.75	1.25	0.583333	-1.08333	2.25	0.666667	0.166667	0.25	-0.5	0	-0.08333	2.83333
TGFB2	8.5	4.25	2.08333	4.33333	0.083333	3.5	4.58333	5.08333	-1.41667	3.75	0.666667	1.83333	9	7.58333	7.33333	6.08333	-0.75	-0.41667	-2.75	2.25	1	-0.16667	6.25	6.16667	1	1.25	6.83333
TGFBR1	2.16667	1.91667	3.08333	1.33333	1.75	2.5	1.58333	2.41667	1.25	2.75	4	-0.16667	1.33333	1.58333	2.33333	2.08333	2.75	1.25	-0.75	1.58333	2.33333	1.16667	2.91667	3.83333	1	2.25	0.833333
TGFBR2	2.16667	3.25	3.08333	1	0.75	3.5	9.25	3.75	1.91667	1.08333	2.66667	3.83333	5.66667	4.58333	12.6667	3.08333	1.25	0.583333	2.25	3.58333	2	3.16667	8.25	6.83333	1	5.91667	9.16667
TGIF1	1.16667	1.58333	3.08333	3.33333	2.75	1.5	3.58333	1.75	1.58333	2.41667	2.5	2.83333	2.66667	1.58333	1.66667	1.75	1.25	2.58333	2.91667	2.25	2	1.16667	2.91667	3.83333	2	3.25	4.16667
TJP1	0.166667	-0.75	0.75	1.66667	0.75	1.5	0.583333	-0.91667	0.25	-0.25	0	0.833333	0.666667	-0.41667	1.33333	0.083333	0.25	0.583333	-0.75	0.583333	1	0.5	0.916667	0.166667	1	1.91667	1.83333
TNFRSF1A	0.166667	1.25	-0.25	-0.66667	0.75	-0.5	1.58333	1.41667	0.25	0.75	0.5	1.5	0.666667	0.583333	1.66667	0.083333	1.25	0.583333	1.58333	1.58333	0	1.16667	1.25	0.833333	-0.66667	0.25	1.5
TPM1	11.25	-3.75	0.083333	-0.66667	4.08333	0	-0.41667	0.75	-1.41667	1.41667	-0.33333	-1.16667	1	-0.75	NA	-0.25	-0.75	NA	-3.41667	3.58333	-2	-1.16667	0.583333	0.166667	0.333333	1.91667	1.83333
TUBA1B	-0.83333	-1.75	-0.25	-0.66667	-1.25	-1.5	-1.41667	-1.58333	-0.41667	-1.25	-0.33333	-0.16667	0.333333	-1.41667	-0.66667	-0.25	-0.75	-1.41667	-0.75	0.25	0	-0.83333	-0.75	-1.16667	-1	-1.08333	0.833333
TUBA1C	-2.83333	-1.41667	-2.91667	-3.33333	-3.58333	-3.5	-3.41667	-2.91667	-3.08333	-3.91667	-2.5	-2.83333	-2.33333	-2.41667	-1.66667	-2.58333	-1.75	-3.41667	-2.75	-2.08333	-2.33333	-2.5	-2.41667	-2.5	-3.33333	-2.08333	-1.5
TUBA4A	0.166667	3.91667	1.75	4.33333	0.75	3.5	2.58333	0.75	1.25	-0.91667	0	1.83333	2.66667	4.58333	0.666667	1.75	0.25	2.25	-0.08333	2.25	0.666667	4.16667	2.25	1.16667	2	2.91667	4.83333
TUBB	-2.5	-2.75	-1.91667	-3.66667	-4.25	-1.5	-2.75	-2.58333	-3.08333	-3.25	-2.33333	-2.16667	-2.33333	-2.41667	-2.66667	-2.25	-3.25	-4.41667	-3.41667	-1.75	-1	-3.83333	-1.75	-2.16667	-3	-2.75	-1.16667
TUBB2A	7.16667	4.91667	5.08333	3.66667	3.08333	4.5	4.58333	4.41667	4.58333	3.08333	5	6.83333	5.66667	3.58333	4	5.75	5.25	3.58333	3.25	8.58333	5	4.83333	5.91667	7.83333	3	4.58333	6.83333
TUBB3	4.16667	4.25	1.08333	-0.66667	3.08333	1	4.58333	3.41667	2.58333	0.75	1.16667	5.16667	7	0.583333	0	2.75	2.25	3.58333	0.25	8.58333	1	2.5	3.58333	9.83333	5.66667	1.58333	6.16667
TUBB4B	0.166667	0.583333	0.416667	0.333333	-0.25	0.5	-0.41667	-0.58333	0.583333	0.083333	1	1.5	0.333333	0.583333	0.333333	0.416667	1.75	-0.41667	1.25	1.91667	1	0.833333	0.583333	-0.16667	-0.33333	0.916667	1.83333
TUBB6	4.16667	2.58333	3.08333	1.66667	0.75	2	3.25	1.75	3.58333	1.75	3.16667	5.16667	13.25	4.58333	16	2.41667	3.25	1.58333	0.916667	6.58333	7.33333	2.83333	2.58333	NA	2.33333	7.58333	4.83333
VIM	9.16667	-0.75	-2.91667	-4.66667	-3.25	11.5	11.75	NA	1.58333	4.08333	1.5	10.5	9	1.58333	NA	3.75	-2.75	-3.41667	-1.75	13	11	2.16667	7.58333	NA	-3	NA	3.83333
WNT6	12.5	9.91667	13.0833	13.25	NA	9	12.9167	15	9.91667	13.0833	8.83333	14.375	9.33333	8.91667	9	11.4167	6.75	NA	7.58333	6.91667	3	2.16667	8.58333	12.25	13.5	12.25	11.1667
