# Supplementary material for: Gene Expression Profiling Reveals Epithelial Mesenchymal Transition (EMT) Genes Can Selectively Differentiate Eribulin Sensitive Breast Cancer Cells
Source: PLoS One. 2014 Aug 29;9(8):e106131. doi: 10.1371/journal.pone.0106131 (PMC4149521; doi:10.1371/journal.pone.0106131)
Supplement: Table S3 — (XLSX) [file pone.0106131.s003.xlsx]

## Sheet: breast_signature
Breast cancer signature (FC>1.5 for at least one cell line, p<0.01)
AFFX-HSAC07/X00351_5_at
AFFX-HSAC07/X00351_M_at
200611_s_at
200615_s_at
200621_at
200779_at
200859_x_at
200897_s_at
200907_s_at
200931_s_at
201010_s_at
201034_at
201041_s_at
201090_x_at
201109_s_at
201195_s_at
201207_at
201289_at
201328_at
201329_s_at
201418_s_at
201427_s_at
201462_at
201465_s_at
201466_s_at
201475_x_at
201531_at
201536_at
201537_s_at
201550_x_at
201616_s_at
201617_x_at
201714_at
201752_s_at
201753_s_at
201798_s_at
201843_s_at
201896_s_at
201925_s_at
201975_at
201980_s_at
201984_s_at
201995_at
202095_s_at
202146_at
202154_x_at
202241_at
202270_at
202284_s_at
202350_s_at
202401_s_at
202431_s_at
202481_at
202679_at
202688_at
202695_s_at
202696_at
202705_at
202720_at
202760_s_at
202786_at
202822_at
202912_at
202934_at
202936_s_at
202949_s_at
202970_at
202971_s_at
202973_x_at
203002_at
203072_at
203108_at
203145_at
203217_s_at
203231_s_at
203233_at
203242_s_at
203288_at
203367_at
203373_at
203554_x_at
203752_s_at
203821_at
203827_at
203853_s_at
203884_s_at
203910_at
203963_at
204004_at
204005_s_at
204030_s_at
204094_s_at
204141_at
204170_s_at
204222_s_at
204334_at
204363_at
204420_at
204435_at
204679_at
204681_s_at
204699_s_at
204720_s_at
204820_s_at
204881_s_at
204886_at
204897_at
205005_s_at
205006_s_at
205266_at
205440_s_at
205547_s_at
205596_s_at
205659_at
205691_at
205807_s_at
205829_at
205882_x_at
206029_at
206116_s_at
206188_at
206595_at
206825_at
207198_s_at
207233_s_at
207761_s_at
208156_x_at
208178_x_at
208490_x_at
208511_at
208546_x_at
208579_x_at
208613_s_at
208636_at
208637_x_at
208690_s_at
208693_s_at
208763_s_at
208875_s_at
208878_s_at
208960_s_at
208961_s_at
208977_x_at
209011_at
209012_at
209026_x_at
209087_x_at
209101_at
209160_at
209191_at
209209_s_at
209210_s_at
209251_x_at
209286_at
209307_at
209372_x_at
209382_at
209501_at
209544_at
209651_at
209714_s_at
209806_at
209846_s_at
209909_s_at
210052_s_at
210117_at
210233_at
210334_x_at
210527_x_at
210573_s_at
210613_s_at
210716_s_at
210764_s_at
210845_s_at
210935_s_at
210986_s_at
210987_x_at
211026_s_at
211058_x_at
211072_x_at
211080_s_at
211160_x_at
211714_x_at
211750_x_at
211864_s_at
211924_s_at
211926_s_at
211928_at
211970_x_at
211983_x_at
211995_x_at
212077_at
212221_x_at
212233_at
212242_at
212290_at
212295_s_at
212307_s_at
212320_at
212363_x_at
212470_at
212472_at
212473_s_at
212481_s_at
212639_x_at
212662_at
212724_at
212845_at
212988_x_at
213030_s_at
213069_at
213085_s_at
213094_at
213172_at
213174_at
213214_x_at
213281_at
213310_at
213338_at
213358_at
213462_at
213476_x_at
213599_at
213646_x_at
213726_x_at
213746_s_at
213836_s_at
213878_at
213927_at
214022_s_at
214193_s_at
214212_x_at
214710_s_at
214752_x_at
214805_at
215446_s_at
215471_s_at
215711_s_at
216060_s_at
216074_x_at
216323_x_at
216594_x_at
216804_s_at
216913_s_at
217795_s_at
217875_s_at
217890_s_at
217892_s_at
217989_at
218025_s_at
218177_at
218252_at
218292_s_at
218451_at
218606_at
218701_at
218706_s_at
218755_at
218775_s_at
218847_at
218849_s_at
218932_at
218972_at
218995_s_at
219045_at
219428_s_at
219474_at
219522_at
219681_s_at
220060_s_at
220081_x_at
220419_s_at
220800_s_at
221039_s_at
221245_s_at
221591_s_at
221607_x_at
221676_s_at
221718_s_at
221765_at
221766_s_at
221773_at
221779_at
221843_s_at
31845_at
35666_at
37950_at
38037_at
55081_at
64474_g_at
64488_at
91816_f_at
222409_at
222418_s_at
222582_at
222802_at
222872_x_at
223044_at
223078_s_at
223092_at
223315_at
223380_s_at
223611_s_at
223679_at
223798_at
224585_x_at
224606_at
224657_at
224733_at
224791_at
224796_at
224811_at
224823_at
224833_at
224851_at
224854_s_at
224920_x_at
224952_at
224967_at
225102_at
225138_at
225162_at
225177_at
225245_x_at
225258_at
225269_s_at
225331_at
225467_s_at
225527_at
225539_at
225565_at
225569_at
225572_at
225615_at
225673_at
225688_s_at
225807_at
225868_at
225943_at
225955_at
225973_at
226033_at
226035_at
226038_at
226066_at
226117_at
226155_at
226206_at
226214_at
226302_at
226333_at
226380_at
226666_at
226811_at
226840_at
226893_at
227013_at
227036_at
227038_at
227256_at
227347_x_at
227420_at
227458_at
227484_at
227489_at
227514_at
227558_at
227599_at
227696_at
227761_at
227928_at
227954_at
227983_at
228121_at
228729_at
228745_at
228990_at
228993_s_at
229441_at
229638_at
230051_at
230179_at
230256_at
230263_s_at
230329_s_at
231849_at
231907_at
231981_at
232020_at
232164_s_at
233085_s_at
233748_x_at
235004_at
236831_at
237159_x_at
238462_at
238520_at
238549_at
239106_at
239937_at
240304_s_at
241455_at
241879_at
242550_at
242931_at
244766_at
1552729_at
1553105_s_at
1553106_at
1553764_a_at
1553994_at
1554020_at
1554479_a_at
1554690_a_at
1555370_a_at
1555724_s_at
1555758_a_at
1555832_s_at
1558173_a_at
1558620_at
1558924_s_at
1559190_s_at
1559993_at
1567107_s_at
1564630_at
1568596_a_at

## Sheet: ovarian_signature
Ovarian cancer signature (FC>1.5 for at least one cell line, p<0.01)
200601_at
200621_at
201090_x_at
201193_at
201466_s_at
201537_s_at
201565_s_at
201566_x_at
201714_at
201818_at
202068_s_at
202071_at
202154_x_at
202342_s_at
202436_s_at
202769_at
202979_s_at
203632_s_at
203689_s_at
203726_s_at
203879_at
204141_at
204201_s_at
204420_at
204731_at
205547_s_at
205932_s_at
206029_at
206953_s_at
207616_s_at
207983_s_at
208490_x_at
208527_x_at
208546_x_at
208614_s_at
208637_x_at
208977_x_at
209026_x_at
209118_s_at
209191_at
209251_x_at
209283_at
209291_at
209372_x_at
209398_at
209846_s_at
209911_x_at
210511_s_at
211058_x_at
211072_x_at
211160_x_at
211714_x_at
211750_x_at
211926_s_at
212177_at
212242_at
212320_at
212558_at
212639_x_at
212749_s_at
212979_s_at
213469_at
213476_x_at
213646_x_at
213726_x_at
213844_at
213988_s_at
214023_x_at
214252_s_at
214683_s_at
215071_s_at
216323_x_at
218035_s_at
218093_s_at
218683_at
218722_s_at
219250_s_at
221582_at
222067_x_at
222450_at
222870_s_at
223044_at
223556_at
223586_at
224397_s_at
224920_x_at
225207_at
225327_at
225627_s_at
225912_at
226206_at
226747_at
227370_at
227530_at
228098_s_at
229538_s_at
231849_at
234488_s_at
235174_s_at
236356_at
242775_at
242940_x_at
1554020_at
1555037_a_at
1555724_s_at

## Sheet: endometrial_ovarian
Endometrial cancer signature (FC>1.5 for at least one cell line, p<0.01)
200810_s_at
200811_at
201090_x_at
201109_s_at
201195_s_at
201207_at
201288_at
201289_at
201341_at
201464_x_at
201466_s_at
201531_at
201616_s_at
201617_x_at
201714_at
201925_s_at
202154_x_at
202341_s_at
202342_s_at
202401_s_at
202481_at
202733_at
202744_at
202769_at
202770_s_at
202887_s_at
202912_at
202934_at
202949_s_at
203002_at
203186_s_at
203725_at
204004_at
204015_s_at
204141_at
204363_at
204420_at
204820_s_at
204867_at
204984_at
205032_at
205547_s_at
205763_s_at
205807_s_at
205895_s_at
206029_at
206116_s_at
206117_at
206343_s_at
207517_at
208460_at
208579_x_at
208637_x_at
208763_s_at
208869_s_at
208960_s_at
208961_s_at
208977_x_at
209026_x_at
209102_s_at
209160_at
209191_at
209230_s_at
209251_x_at
209340_at
209344_at
209372_x_at
209457_at
209537_at
209846_s_at
209911_x_at
210517_s_at
210527_x_at
210592_s_at
210764_s_at
210845_s_at
210986_s_at
210987_x_at
211058_x_at
211072_x_at
211458_s_at
211559_s_at
211714_x_at
211750_x_at
211924_s_at
211926_s_at
212077_at
212242_at
212320_at
212511_at
212639_x_at
212662_at
212845_at
212923_s_at
213089_at
213106_at
213310_at
213476_x_at
213646_x_at
213726_x_at
214721_x_at
215071_s_at
215945_s_at
216323_x_at
217529_at
217783_s_at
218175_at
218521_s_at
218647_s_at
218700_s_at
218858_at
219215_s_at
219284_at
219474_at
220081_x_at
220370_s_at
221511_x_at
221676_s_at
221985_at
221986_s_at
32541_at
222409_at
222703_s_at
222996_s_at
223268_at
223679_at
224516_s_at
224558_s_at
224606_at
224811_at
224826_at
224910_at
224978_s_at
224990_at
225327_at
225342_at
225509_at
225520_at
225776_at
225778_at
226158_at
226452_at
226802_s_at
227020_at
227489_at
227514_at
227529_s_at
227530_at
227599_at
227605_at
227792_at
228563_at
228603_at
228744_at
229097_at
230669_at
230712_at
232020_at
232164_s_at
232165_at
233955_x_at
234944_s_at
238549_at
239010_at
239143_x_at
239937_at
241343_at
1552648_a_at
1555673_at
1555724_s_at
1555734_x_at
1555832_s_at
1558027_s_at
1558345_a_at
1567107_s_at
1568619_s_at
