# Supplementary material for: Gene Expression Profiling Reveals Epithelial Mesenchymal Transition (EMT) Genes Can Selectively Differentiate Eribulin Sensitive Breast Cancer Cells
Source: PLoS One. 2014 Aug 29;9(8):e106131. doi: 10.1371/journal.pone.0106131 (PMC4149521; doi:10.1371/journal.pone.0106131)
Supplement: Table S4 — (XLSX) [file pone.0106131.s004.xlsx]

## Sheet: Supplementary Table 4
Gene	Expression (Ct)
	AU565 Cont			AU565 0.5 x IC50			AU565 1.0 x IC50			BT474 Cont			BT474 0.5 x IC50			BT474 0.5 x IC50			HCC1806 Cont			HCC1806 0.5 x IC50			HCC1806 1.0 x IC50			HCC38 Cont			HCC38 0.5 x IC50			HCC38 1.0 x IC50			HCC70 Cont			HCC70 0.5 x IC50			HCC70 1.0 x IC50
	1	2	3	1	2	3	1	2	3	1	2	3	1	2	3	1	2	3	1	2	3	1	2	3	1	2	3	1	2	3	1	2	3	1	2	3	1	2	3	1	2	3	1	2	3
ACTB	0	0	0	0	0	0	0	0	0	0	0	0	0	0	0	0	0	0	0	0	0	0	0	0	0	0	0	0	0	0	0	0	0	0	0	0	0	0	0	0	0	0	0	0	0
ATF2	9.009	8.925	9.021	9.002	9.106	8.828	9.045	9.257	9.027	7.173	6.783	7.252	7.523	7.182	7.304	7.414	7.297	7.701	6.948	6.998	6.741	7.709	7.741	7.887	8.095	8.642	8.413	7.459	7.764	7.417	7.45	6.972	6.849	7.169	7.717	7.619	8.513	7.546	7.907	7.834	7.754	7.955	8.256	7.937	7.806
CALD1	8.777	8.475	8.436	7.93	8.792	8.518	8.689	8.1	8.299	17.829	16.247	15.261	16.486	18.3	16.641	16.031	15.3	14.639	7.961	8.238	7.888	8.393	8.583	8.411	8.906	8.637	9.109	5.313	4.835	4.819	5.171	5.186	4.735	4.585	5.455	5.631	10.114	9.637	9.825	9.287	9.178	9.138	9.463	9.332	9.31
CDH1	NA	NA	NA	NA	NA	NA	NA	NA	NA	3.317	2.842	3.361	3.191	3.225	3.317	3.326	3.24	3.462	5.426	5.401	5.234	5.688	6.129	6.283	5.933	6.436	6.466	4.588	4.694	5.384	5.558	4.361	4.969	4.432	5.225	4.93	4.908	4.323	4.068	4.233	4.77	3.959	4.782	4.351	3.974
CDH2	NA	NA	NA	NA	NA	NA	NA	NA	NA	12.462	11.994	12.663	12.364	12.47	12.355	12.29	12.478	12.251	9.877	9.885	10.021	10.223	10.452	10.669	11.075	10.983	10.948	9.627	9.172	9.915	9.519	9.405	8.885	8.411	8.712	9.053	NA	NA	NA	NA	NA	NA	NA	NA	NA
CLDN1	11.811	11.716	11.267	11.28	11.296	11.378	10.659	10.556	10.837	15.512	15.168	15.554	14.534	14.528	14.692	12.475	12.63	12.656	4.044	4.18	4.091	5.165	5.514	5.443	5.969	6.07	6.142	7.593	7.672	7.443	7.3	7.352	7.63	6.55	7.049	7.441	7.626	7.543	7.078	6.962	6.822	6.606	7.051	7.191	6.92
CRB3	8.861	8.567	8.792	9	9.001	9.038	9.043	8.841	8.988	7.694	7.46	7.738	7.701	7.795	7.971	7.522	7.564	7.598	7.276	7.561	7.484	7.996	8.368	8.499	8.472	8.762	8.581	8.065	8.206	8.354	8.604	8.505	8.284	8.165	8.705	8.77	8.604	8.473	8.39	8.565	8.469	8.319	8.559	8.612	8.571
CREB1	8.256	8.087	8.129	8.133	8.136	7.98	8.379	8.17	8.255	8.053	7.902	8.12	7.999	7.965	8.051	8.189	8.141	8.275	7.227	7.235	7.206	7.616	7.809	7.676	7.997	8.22	8.356	7.397	7.647	7.048	7.765	7.73	7.735	7.353	7.715	7.675	8.4	7.989	7.956	8.109	8.133	7.793	8.051	8.275	8.121
DSP	7.135	7.12	7.132	7.41	6.921	7.135	7.487	7.174	7.092	4.594	4.476	5.097	4.705	4.886	4.984	5.039	4.912	5.055	4.156	3.935	4.119	5.154	5.619	5.231	5.925	6.085	6.031	4.69	4.935	5.339	5.46	4.852	5.063	5.139	5.382	5.844	5.219	4.962	4.84	4.781	5.196	5.084	5.234	5.192	5.065
EDN1	7.487	7.155	7.322	7.102	7.148	7.063	6.946	6.838	7.102	9.585	9.395	9.472	9.312	9.356	9.505	9.082	9.081	9.088	7.453	7.735	7.524	9.335	9.574	9.466	9.478	9.573	9.586	8.797	8.853	9.081	8.564	8.431	8.601	8.088	8.272	8.629	11.183	11.021	11.053	11.192	11.143	11.188	11.07	11.51	11.163
EGFR	7.388	7.052	7.184	7.059	7.156	7.248	7.433	7.163	7.201	9.97	9.936	10.055	9.826	10.314	10.342	9.818	9.88	9.884	4.716	4.683	4.631	5.759	6.125	6.077	6.324	6.434	6.54	6.943	7.118	7.104	7.358	6.839	6.864	6.554	6.665	7.221	6.601	6.386	6.521	6.432	6.973	6.559	6.836	6.957	6.769
EPCAM	5.384	5.338	5.28	5.346	5.397	5.19	5.49	5.432	5.566	5.574	5.217	5.719	5.159	5.256	5.296	5.218	5.38	5.451	4.233	4.586	4.318	4.433	4.885	4.724	5.088	5.211	5.221	4.183	4.415	4.011	3.869	3.861	3.824	3.499	3.879	4.467	6.697	6.524	6.234	6.218	6.244	6.099	6.347	6.142	6.128
FGFR1	12.699	12.423	12.601	12.547	12.731	12.754	13.18	12.629	12.575	8.806	8.692	8.799	8.9	9.099	8.831	9.22	9.073	9.002	11.303	10.806	11.106	12.27	12.197	12.366	12.307	12.871	12.582	6.22	6.726	6.523	6.812	6.383	6.486	5.977	6.52	6.671	10.676	10.61	10.218	10.266	10.376	10.191	10.447	10.51	10.445
FN1	9.125	8.845	8.98	8.837	8.941	9.006	9.344	9.06	9.071	14.99	14.459	16.027	15.954	14.936	14.625	14.919	15.24	15.107	7.5	8.179	7.784	8.642	8.976	9.002	9.677	9.76	9.97	1.553	1.99	1.834	1.862	1.918	1.991	2.59	3.101	3.588	5.556	5.47	5.479	5.758	6.149	5.941	6.128	6.15	6.083
FZD1	9.363	8.984	9.335	9.394	9.338	9.22	9.567	9.325	9.333	8.784	8.831	8.982	8.922	9.168	9.283	8.978	9.072	8.977	11.979	12.216	11.854	12.434	12.971	13.072	13.282	13.212	13.213	8.715	9.549	9.565	9.8	9.697	9.334	9.804	10.172	10.151	9.888	9.749	9.449	9.211	9.525	9.51	9.686	9.727	9.656
FZD2	11.092	10.817	10.945	10.93	11.049	11.141	11.137	11.118	11.15	9.765	9.579	9.79	10.023	10.289	10.191	10.231	10.063	10.221	8.24	8.448	8.104	8.52	8.681	8.694	9.192	9.326	9.384	7.134	8.277	8.141	7.868	7.75	7.912	7.611	8.007	7.898	13.518	13.44	13.212	12.801	12.751	12.434	12.609	13.33	12.854
FZD5	12.047	12.018	12.301	11.861	12.141	11.988	11.855	11.669	11.722	11.147	10.574	11.031	11.153	11.277	11.028	10.723	10.68	10.908	9.716	9.992	9.765	10.012	10.128	10.285	10.686	10.549	10.736	11.017	11.177	11.117	10.771	11.097	10.861	10.41	10.973	11.076	10.783	10.566	10.412	10.698	10.956	10.401	10.89	10.834	10.873
FZD6	15.337	15.743	15.006	14.659	14.734	15.487	15.763	14.267	15.348	9.623	9.324	9.539	9.712	9.796	9.678	10.008	9.813	10.034	5.052	5.361	5.054	5.986	6.229	6.232	6.72	6.924	6.988	5.029	5.722	5.543	5.727	5.387	5.562	5.327	5.916	6.145	7.621	7.521	7.316	7.158	7.084	6.935	7.248	7.305	7.187
FZD7	11.175	11.073	10.942	10.943	10.969	10.886	11.412	11.08	11.217	11.008	10.558	10.906	10.802	10.824	11.142	10.508	10.757	10.76	9.344	9.411	9.437	9.947	10.228	10.115	11.079	11.499	11.206	6.459	7.173	6.78	6.704	6.544	6.691	6.573	6.553	6.84	9.912	9.383	9.148	9.416	9.341	9.202	9.48	9.245	9.453
GAPDH	0.125	0.198	0.124	0.03	0.074	0.137	0.209	0.425	0.367	1.085	0.588	0.923	0.864	0.872	0.788	1.324	1.031	1.567	0.063	0.117	0.316	-0.128	0.231	-0.014	0.562	0.617	1.022	0.171	0.116	0.203	0.206	0.233	0.314	0.243	0.802	0.921	1.003	1.278	0.503	1.243	1.057	0.907	1.18	1.28	0.893
IL1R1	8.657	8.542	8.529	8.653	8.581	8.723	8.995	8.785	9.027	9.772	9.463	9.732	10.004	9.83	9.904	9.665	10.141	10.494	13.624	13.278	13.559	13.648	14.198	13.94	13.904	14.615	14.656	8.103	9.337	9.012	9.773	9.648	9.166	9.506	9.851	10.116	8.405	8.207	7.917	7.701	7.693	7.49	7.792	7.996	7.731
JAG1	10.999	9.782	10.242	10.941	11.07	10.704	10.853	10.966	11.062	11.348	11.118	11.945	11.753	11.751	11.56	11.842	11.844	11.646	6.044	6.188	5.893	6.491	6.766	6.637	7.045	7.324	7.486	5.231	6.535	6.231	6.415	6.388	6.567	5.222	6.642	6.354	7.405	7.109	6.815	7.963	7.85	7.699	7.74	8.067	7.616
JUN	8.998	8.79	8.698	8.89	9.071	8.758	9.201	9.098	9.018	9.084	8.895	9.082	9.198	9.296	9.355	9.024	9.133	9.355	8.991	9.028	8.487	9.683	9.693	9.587	10.132	10.225	10.291	10.143	10.376	10.593	10.775	10.397	10.748	10.133	10.485	10.801	11.64	11.621	11.243	11.073	10.685	10.794	10.996	10.961	10.895
MET	7.868	7.737	7.793	7.925	7.778	7.842	8.137	7.731	8.073	8.695	8.461	8.753	8.885	8.909	8.881	8.951	8.732	9.121	5.242	5.276	5.235	6.076	6.329	6.172	6.877	6.922	6.96	8.935	9.19	8.886	8.572	8.624	8.422	7.399	7.682	7.829	7.027	7.25	6.972	7.846	7.805	7.632	8.137	7.975	7.837
NANOG	13.132	13.19	13.211	13.233	14.175	13.357	11.925	12.773	13.105	14.127	13.296	13.918	12.324	12.898	12.554	10.577	11.185	11.111	12.533	13.387	13.362	14.104	14.347	13.785	13.658	14.58	13.974	10.206	11.318	11.77	11.145	11.545	11.016	10.643	11.106	11.151	15.508	14.16	13.868	13.81	13.388	13.804	14.364	14.4	14.185
NOTCH1	8.581	8.437	8.552	8.687	8.547	8.401	8.698	8.346	8.601	8.519	8.298	8.865	8.566	8.431	8.596	8.387	8.342	8.697	7.031	7.012	7.319	7.843	8.143	7.997	8.399	8.706	8.629	6.735	7.828	7.84	7.473	7.083	7.522	8.322	7.721	7.552	7.645	7.167	7.29	7.319	7.456	7.354	7.486	7.444	7.369
OCLN	6.055	5.971	5.866	5.967	6.083	5.841	6.094	5.915	6.002	6.714	6.501	6.747	6.664	6.666	6.675	6.626	6.71	6.786	7.282	7.434	7.358	8.509	8.69	8.851	9.291	9.383	9.383	7.255	7.571	7.397	7.45	7.148	7.531	6.575	7.194	7.368	6.996	6.658	6.603	6.514	6.419	6.227	6.579	6.595	6.435
PDGFA	11.4	11.478	11.475	11.762	11.224	11.01	11.17	11.53	11.393	8.431	8.238	8.669	8.409	8.403	8.049	8.176	7.967	8.198	5.528	5.518	5.636	7.011	7.097	7.084	7.173	7.155	7.548	11.311	12.353	12.416	12.308	12.114	12.332	12.042	11.757	12.078	13.308	12.974	12.62	14.309	13.455	13.998	13.875	13.331	13.315
RELA	8.111	8.204	8.253	8.176	8.266	8.191	8.431	8.172	8.387	7.652	7.292	7.391	7.586	7.507	7.561	7.422	7.51	7.812	6.715	7.006	7.178	7.464	7.382	7.665	8.05	8.069	8.083	5.791	6.771	6.65	6.317	7.123	7.336	6.519	6.663	7.638	9.084	8.637	8.239	8.546	7.939	8.311	8.865	8.991	8.852
RNF111	9.107	9.042	8.996	9.19	9.15	9.054	9.241	9.124	9.125	9.011	8.95	9.082	8.904	8.977	9.04	9.068	8.951	8.983	8.567	8.836	8.642	8.992	9.219	9.288	9.603	9.775	9.791	8.122	8.437	8.228	8.409	8.273	8.216	7.638	8.362	8.416	9.419	9.204	9.026	9.26	9.286	9.034	9.321	9.417	9.356
SMAD2	7.663	7.635	7.565	7.779	7.797	7.605	7.944	7.665	7.73	6.866	6.609	6.872	6.9	6.843	6.958	7	6.922	7.154	7.469	7.738	7.68	8.182	8.433	8.486	8.991	9.231	9.134	5.49	5.933	5.247	5.662	5.433	5.807	5.409	5.738	5.872	7.887	7.495	7.191	7.367	7.477	6.858	7.466	7.717	7.594
SNAI1	11.411	11.378	11.311	11.058	11.155	10.937	11.239	11.203	11.246	13.386	13.434	13.325	12.981	13.025	13.503	13.223	13.222	13.326	11.399	11.715	11.615	11.24	11.638	11.805	11.562	12.253	12.057	7.031	8.523	9.065	8.326	8.935	9.454	9.083	9.217	9.029	10.281	9.729	9.276	10.573	9.817	9.601	10.128	10.08	9.864
SNAI2	16.475	16.112	16.976	14.96	18.089	15.166	14.82	15.81	16.152	13.388	13.619	13.363	13.838	13.483	13.692	12.668	13.557	13.066	4.547	4.38	4.428	5.896	6.093	6.145	6.387	6.566	6.593	8.817	9.249	9.573	9.837	9.769	9.964	9.06	8.888	8.713	7.421	7.082	6.85	7.722	7.464	7.359	7.808	7.586	7.714
SP1	6.663	6.374	6.163	5.975	6.594	5.898	6.336	6.021	6.291	6.181	6.164	6.269	6.293	6.447	6.351	6.734	6.679	6.748	5.631	5.866	5.872	6.169	6.423	6.495	6.931	7.042	6.904	5.294	6.909	6.591	6.878	6.945	6.743	7.22	7.1	6.972	7.659	7.06	6.815	6.899	6.869	6.558	7.315	7.284	6.847
STAT3	5.02	4.995	5.133	4.826	4.993	4.651	4.859	4.857	4.887	7.146	7.16	7.168	7.424	7.272	7.449	7.488	7.423	7.352	6.145	5.43	6.4	6.894	6.943	7.132	7.28	7.464	7.703	4.697	5.459	5.436	5.706	5.079	4.593	5.609	4.93	5.779	6.717	6.692	6.356	6.324	6.805	6.486	7.062	6.794	7.014
TCF3	6.993	6.826	6.969	7.1	7.218	6.942	7.11	7.024	6.978	4.835	4.71	5.102	4.862	4.957	5.129	4.993	4.926	5.041	4.674	4.984	4.961	5.527	5.869	5.88	5.748	6.043	5.847	4.35	5.127	4.91	5.039	4.958	4.66	4.727	5.282	4.946	7.059	6.804	6.681	6.895	6.722	6.725	6.981	6.72	6.64
TGFB2	8.521	8.456	8.446	8.708	8.579	8.345	8.535	8.127	8.472	12.971	12.887	13.475	12.136	12.176	12.56	10.334	10.297	10.453	8.962	8.959	8.918	10.787	11.119	11.07	11.086	11.292	11.009	4.961	5.655	5.02	5.283	4.93	5.253	4.43	4.697	4.854	9.155	8.647	8.64	9.505	9.59	9.484	9.505	9.429	9.329
TGFBR1	8.052	7.922	7.935	8.04	7.983	7.988	7.966	7.8	8.073	7.487	7.347	7.543	7.544	7.628	7.525	7.399	7.479	7.617	7.468	7.628	7.714	8.389	8.725	8.785	9.249	9.369	9.215	6.147	6.542	6.443	7.092	6.351	6.166	5.49	6.404	6.608	9.713	9.126	9.25	10.02	9.91	9.645	10.039	10.221	10.121
TGFBR2	10.819	10.73	10.639	10.773	10.961	10.681	10.512	10.571	10.813	11.494	10.836	11.446	11.071	11.239	11.116	11.37	11.092	11.271	7.631	7.582	7.477	8.48	8.652	8.617	8.779	9.052	9.001	6.105	7.931	7.16	7.389	6.96	7.088	6.651	7.217	7.679	10.317	9.862	10.382	10.126	10.014	9.998	10.13	10.226	10.008
TGIF1	7.637	7.383	7.516	7.459	7.572	7.606	7.801	7.606	7.49	7.036	7.042	7.035	7.507	7.373	7.38	7.741	7.526	7.61	6.13	6.06	6.028	7.39	7.478	7.74	8.26	8.407	8.586	6.29	8.283	7.547	7.641	7.725	7.508	6.598	7.235	7.696	8.721	8.21	7.778	8.586	8.537	8.188	8.757	8.801	8.648
TJP1	7.393	7.383	7.391	7.383	7.362	7.308	7.475	7.293	7.491	6.565	6.334	6.576	6.504	6.52	6.241	6.666	6.702	6.906	5.911	5.871	5.99	7.13	7.416	7.263	7.617	7.655	7.762	6.725	6.966	7.097	7.109	7.076	6.781	6.502	6.802	6.884	7.912	7.784	7.346	7.655	7.546	7.304	7.595	7.815	7.571
TNFRSF1A	7.759	7.49	7.589	7.195	7.776	7.504	7.862	7.53	7.814	7.66	7.446	7.559	7.783	7.608	7.641	7.824	7.864	7.942	6.692	7.265	7.087	7.106	7.252	7.24	7.752	7.964	7.674	6.031	7.217	6.317	7.495	6.936	7.102	6.896	7.234	7.719	6.962	6.78	5.997	6.658	6.703	6.401	6.865	6.83	6.778
TPM1	9.901	9.696	9.852	9.89	9.916	9.694	9.498	9.448	9.81	5.152	5.018	5.266	5.301	5.263	5.251	5.065	5.172	4.922	8.603	8.98	8.898	9.278	9.811	9.677	9.57	9.749	9.574	2.852	3.438	4.133	4.141	3.52	4.134	3.711	3.906	4.035	8.071	7.73	7.538	7.234	7.334	7.265	7.593	7.392	7.253
TWIST1	14.95	15.527	15.488	14.88	18.505	15.902	14.339	14.679	14.59	6.516	6.383	6.658	6.653	6.928	6.975	6.664	6.783	6.752	8.097	8.314	8.261	8.57	8.916	8.811	9.282	9.369	9.191	11.351	12.91	11.766	12.829	12.179	12.041	10.991	10.61	11.522	17.4	14.742	15.797	16.026	14.576	15.446	15.695	15.154	16.2
VIM	18.34	NA	NA	17.298	16.795	NA	NA	17.783	16.303	7.349	7.533	7.744	7.941	7.998	8.051	7.521	7.637	7.609	8.562	8.844	9.045	10.197	9.987	10.165	10.024	10.49	10.354	3.448	3.691	3.246	3.644	3.39	2.836	2.193	2.645	2.727	8.42	8.115	8.22	8.02	7.976	7.898	7.965	7.621	7.837
WNT6	11.836	11.844	12.009	12.181	12.387	11.988	11.816	12.578	12.255	13.36	12.95	13.543	13.502	13.631	13.389	13.354	13.814	13.429	14.677	14.994	14.485	14.851	14.996	15.797	16.394	16.48	16.774	8.817	9.127	8.187	9.092	9.433	9.649	9.032	10.586	10.501	11.736	11.117	11.636	13.539	13.493	13.007	13.728	13.578	13.247
ZEB1	NA	NA	NA	18.934	NA	NA	NA	NA	NA	16.053	16.472	16.36	17.225	15.996	15.887	17.783	18.017	17.511	13.73	13.954	13.81	14.658	15.434	15.469	15.831	15.795	15.192	12.571	12.902	12.271	12.805	13.453	13.263	11.418	12.029	12.292	15.73	15.274	15.178	16.455	16.524	15.966	16.821	17.683	16.482
ZEB2	NA	NA	NA	NA	NA	NA	NA	NA	NA	NA	NA	NA	NA	NA	19.862	NA	NA	NA	17.427	17.767	17.763	18.468	18.298	18.378	18.675	17.646	18.776	16.635	17.659	17.199	16.332	16.675	16.651	16.647	17.318	15.918	17.981	18.365	18.326	NA	21.203	NA	NA	19.143	20.338
