# Supplementary material for: Gene Expression Profiling Reveals Epithelial Mesenchymal Transition (EMT) Genes Can Selectively Differentiate Eribulin Sensitive Breast Cancer Cells
Source: PLoS One. 2014 Aug 29;9(8):e106131. doi: 10.1371/journal.pone.0106131 (PMC4149521; doi:10.1371/journal.pone.0106131)
Supplement: Table S5 — (XLSX) [file pone.0106131.s005.xlsx]

## Sheet: Sheet1
Fold changes
Green background show downregulation
Red background show downregulation
p values
Red background shows significance
Orange background show marginal significance
Genes
Green : downregulated in more than 2 cell lines at both low and high doses (13 genes)
Red: up-regulated in more than 2 cell lines at both low and high doses (2 genes)
Black: both up- and down-regulated in either low or high doses (3 genes)
Genes	Cell Lines	Low dose (0.5 x IC50)			High dose (1.0 x IC50)
		Fold change	n (up/down)	p value	Fold change	n (up/down)	p value
CALD1	BT474	0.616996	3	0.50502	2.17699	2	0.276209
	HCC1806	0.740549		0.0352827	0.552865		0.00910765
	HCC38	0.971532		0.858703	0.849881		0.563494
CLDN1	BT474	1.77358	2	0.0109763	7.08287	2	0.00035227
	HCC1806	0.414947		0.00312617	0.257861		1.0852e-05
	HCC38	1.10343		0.320218	1.47019		0.156809
FN1	BT474	0.99103	3	0.984057	1.04972	2	0.894288
	HCC1806	0.482188		0.0162559	0.253256		0.0037901
	HCC38	0.912987		0.414911	0.405939		0.0303032
FZD1	BT474	0.83586	3	0.120138	0.905425	3	0.122896
	HCC1806	0.570645		0.0354863	0.429481		0.00562812
	HCC38	0.793334		0.36698	0.588046		0.0961852
FZD2	BT474	0.728836	2	0.0117513	0.726818	2	0.00654341
	HCC1806	0.775035		0.045998	0.487452		0.00231195
	HCC38	1.0051		0.985688	1.00835		0.977181
IL1R1	BT474	0.836826	3	0.10007	0.734924	3	0.197277
	HCC1806	0.736284		0.0915649	0.534156		0.0489671
	HCC38	0.610614		0.185084	0.49758		0.094738
JAG1	BT474	0.859955	3	0.47333	0.808321	3	0.338631
	HCC1806	0.664496		0.00725707	0.422396		0.00230902
	HCC38	0.728163		0.365036	0.95022		0.906021
JUN	BT474	0.833546	3	0.0317153	0.901042	3	0.275
	HCC1806	0.566835		0.0383116	0.384041		0.011391
	HCC38	0.829703		0.205219	0.931525		0.685719
MET	BT474	0.837794	2	0.102171	0.813191	2	0.110073
	HCC1806	0.520751		0.00501989	0.314544		8.48032e-06
	HCC38	1.37968		0.0197951	2.57934		0.00136414
NANOG	BT474	2.27889	2	0.0216991	7.07469	2	0.00114545
	HCC1806	0.505342		0.0513827	0.508152		0.0664336
	HCC38	0.909198		0.801584	1.09531		0.810209
PDGFA	BT474	1.11651	2	0.40853	1.25905	2	0.0987691
	HCC1806	0.352737		1.40527e-05	0.301173		0.00309625
	HCC38	0.855793		0.596987	1.04802		0.870486
SNAI1	BT474	1.15829	2	0.331637	1.09026	2	0.0564526
	HCC1806	1.01068		0.941114	0.767905		0.196906
	HCC38	0.616141		0.384477	0.53465		0.275232
TGFB2	BT474	1.76581	2	0.0262952	6.72562	2	0.00280372
	HCC1806	0.242211		0.00218158	0.220268		0.00115001
	HCC38	1.04006		0.834897	1.46578		0.114726
TGFBR1	BT474	0.928731	3	0.203654	0.973105	2	0.672441
	HCC1806	0.489823		0.0042947	0.313311		0.000123869
	HCC38	0.895646		0.643952	1.15669		0.611971
TWIST1	BT474	0.793884	3	0.0631726	0.862144	2	0.0978766
	HCC1806	0.686977		0.016091	0.480742		0.000301792
	HCC38	0.789676		0.562956	1.95613		0.163783
VIM	BT474	0.729679	2	0.048885	0.967947	2	0.726365
	HCC1806	0.406314		0.00438081	0.360399		0.00171075
	HCC38	1.12636		0.570484	1.91853		0.0126509
WNT6	BT474	0.856782	3	0.33346	0.842063	3	0.336337
	HCC1806	0.70907		0.230592	0.281135		0.000830054
	HCC38	0.623733		0.117224	0.397952		0.101047
ZEB1	BT474	0.949781	3	0.881192	0.35965	2	0.00171157
	HCC1806	0.390754		0.0300409	0.292262		0.00838489
	HCC38	0.663269		0.0892392	1.58924		0.110224
